# Supplementary material for: Lilikoi: an R package for personalized pathway-based classification modeling using metabolomics data
Source: Gigascience. 2018 Dec 10;7(12):giy136. doi: 10.1093/gigascience/giy136 (PMC6290884; doi:10.1093/gigascience/giy136)
Supplement: giy136_Supplement_Table_S1 [file giy136_supplement_table_s1.zip › Table S1.xlsx]

## Sheet: IMPALA
Pathway id	Pathway name	# metabolites	p-value	p-value_adj
WP3604	Biochemical Pathways Part I	65	4.49e-34	1.79e-30
R-HSA-156587	Amino Acid interconversion	25	2.08e-27	4.15e-24
R-HSA-2161517	SLC-mediated transmembrane transport	35	5.67e-23	7.54e-20
R-HSA-382551	Transmembrane transport of small molecules	37	6.29e-22	6.27e-19
WP3940	Central carbon metabolism in cancer	17	2.99e-18	2.39e-15
R-HSA-425393	Transport of inorganic cations-anions and amino acids-oligopeptides	18	8.92e-17	5.93e-14
SMP00128	Glucose Homeostasis	13	1.82e-16	1.04e-13
R-HSA-425366	Transport of glucose and other sugars bile salts and organic acids metal ions and amine compounds	21	4.59e-16	2.29e-13
R-HSA-427975	Amino acid and oligopeptide SLC transporters	17	9.46e-16	3.96e-13
SMP00640	Amino Acid metabolism	23	9.94e-16	3.96e-13
SMP00640	Metabolism	74	5.11e-15	1.85e-12
R-HSA-425393	Transport of inorganic cations/anions and amino acids/oligopeptides	17	8.73e-15	2.9e-12
R-HSA-425366	Transport of glucose and other sugars bile salts and organic acids metal ions and amine compounds	20	1.12e-14	3.44e-12
PWY-4361	methyl-5-thio-&alpha	14	3.62e-14	1.03e-11
R-HSA-71291	Metabolism of amino acids and derivatives	32	8.54e-14	2.2e-11
SMP00353	leukotriene biosynthesis	13	8.82e-14	2.2e-11
R-HSA-2214320	tRNA charging	12	9.53e-14	2.24e-11
R-HSA-8963743	Protein digestion and absorption	15	2.12e-13	4.7e-11
R-HSA-379716	tRNA Aminoacylation	12	3.26e-13	6.84e-11
SMP00569	ABC transporters	21	4.46e-12	8.89e-10
R-HSA-352230	Amino acid transport across the plasma membrane	12	6.69e-12	1.27e-09
R-HSA-983169	Class I MHC mediated antigen processing & presentation	12	2.32e-11	4.01e-09
R-HSA-425410	Amine compound SLC transporters	12	2.32e-11	4.01e-09
SMP00501	&gamma;-glutamyl cycle	13	9.61e-11	1.6e-08
R-HSA-2485179	Signal Transduction	27	1.14e-10	1.81e-08
WP3953	mRNA protein and metabolite inducation pathway by cyclosporin A	7	2.06e-10	3.15e-08
R-HSA-351143	Aminoacyl-tRNA biosynthesis	13	2.9e-10	4.28e-08
SMP00717	Mineral absorption	10	1.09e-09	1.56e-07
R-HSA-442660	Na+/Cl- dependent neurotransmitter transporters	10	2.32e-09	3.17e-07
SMP00020	Glycine serine and threonine metabolism	12	2.43e-09	3.17e-07
WP106	Glyoxylate and dicarboxylate metabolism	13	2.47e-09	3.17e-07
R-HSA-5674400	Signaling by GPCR	20	3.25e-09	3.51e-07
SMP00008	Glycine serine alanine and threonine metabolism	15	3.69e-09	3.51e-07
SMP00505	Hyperornithinemia with gyrate atrophy (HOGA)	12	3.96e-09	3.51e-07
SMP00504	Creatine deficiency guanidinoacetate methyltransferase deficiency	12	3.96e-09	3.51e-07
SMP00538	L-arginine:glycine amidinotransferase deficiency	12	3.96e-09	3.51e-07
SMP00506	Hyperornithinemia-hyperammonemia-homocitrullinuria [HHH-syndrome]	12	3.96e-09	3.51e-07
SMP00504	Guanidinoacetate Methyltransferase Deficiency (GAMT Deficiency)	12	3.96e-09	3.51e-07
SMP00553	Prolinemia Type II	12	3.96e-09	3.51e-07
SMP00632	Arginine and Proline Metabolism	12	3.96e-09	3.51e-07
SMP00527	Hyperprolinemia Type I	12	3.96e-09	3.51e-07
SMP00527	Hyperprolinemia Type II	12	3.96e-09	3.51e-07
SMP00363	Ornithine Aminotransferase Deficiency (OAT Deficiency)	12	3.96e-09	3.51e-07
SMP00507	Arginine: Glycine Amidinotransferase Deficiency (AGAT Deficiency)	12	3.96e-09	3.51e-07
SMP00575	Prolidase Deficiency (PD)	12	3.96e-09	3.51e-07
SMP00020	Alanine and aspartate metabolism	8	5.09e-09	4.41e-07
SMP00128	Glycolysis Gluconeogenesis	10	6.42e-09	5.45e-07
WP3602	Human metabolism overview	16	1.76e-08	1.46e-06
R-HSA-181431	GPCR ligand binding	17	3.7e-08	3.01e-06
R-HSA-6788656	Histidine lysine phenylalanine tyrosine proline and tryptophan catabolism	14	4.28e-08	3.41e-06
WP534	Glycolysis and Gluconeogenesis	7	5.63e-08	4.4e-06
R-HSA-373076	Class A/1 (Rhodopsin-like receptors)	13	7.83e-08	5.89e-06
map00440	sphingosine and sphingosine-1-phosphate metabolism	12	1.17e-07	8.62e-06
R-HSA-264642	Neurotransmitter Release Cycle	10	1.23e-07	8.92e-06
SMP00654	Warburg Effect	11	1.6e-07	1.14e-05
SMP00468	Lysine degradation	9	1.82e-07	1.27e-05
WP106	Alanine aspartate and glutamate metabolism	8	2.91e-07	2e-05
SMP00500	phospholipases	11	4.58e-07	2.99e-05
R-HSA-112303	Transmission across Chemical Synapses	11	4.58e-07	2.99e-05
R-HSA-1280218	Neuronal System	11	4.58e-07	2.99e-05
WP497	Urea cycle and metabolism of amino groups	8	5.26e-07	3.38e-05
R-HSA-202424	GPCR downstream signaling	15	5.83e-07	3.69e-05
SMP00020	Methionine and cysteine metabolism	12	6.28e-07	3.89e-05
SMP15896	triacylglycerol degradation	11	6.34e-07	3.89e-05
R-HSA-156587	Phase II conjugation	17	6.54e-07	3.95e-05
SMP00645	Glycine Serine metabolism	11	8.66e-07	5.15e-05
R-HSA-70614	Amino acid synthesis and interconversion (transamination)	9	9.35e-07	5.4e-05
R-HSA-70614	Amino acid synthesis and interconversion (transamination)	9	9.35e-07	5.4e-05
SMP00553	Cori Cycle	6	1.01e-06	5.77e-05
R-HSA-881907	Gastrin-CREB signalling pathway via PKC and MAPK	10	1.08e-06	6.08e-05
SMP00008	Alanine Aspartate Asparagine metabolism	9	1.41e-06	7.79e-05
R-HSA-444209	Free fatty acid receptors	7	1.44e-06	7.84e-05
R-HSA-1168372	G alpha (q) signalling events	9	2.07e-06	0.000112
R-HSA-168874	Transport of fatty acids	5	2.26e-06	0.00012
R-HSA-389661	Glyoxylate metabolism and glycine degradation	8	2.39e-06	0.000125
R-HSA-181431	GPCR ligand binding	14	3.28e-06	0.000166
SMP00538	Argininemia	7	3.46e-06	0.000166
SMP00208	Citrullinemia Type I	7	3.46e-06	0.000166
SMP00519	Carbamoyl Phosphate Synthetase Deficiency	7	3.46e-06	0.000166
SMP00057	Urea Cycle	7	3.46e-06	0.000166
SMP00363	Ornithine Transcarbamylase Deficiency (OTC Deficiency)	7	3.46e-06	0.000166
SMP00640	Nucleotide Metabolism	6	3.53e-06	0.000167
R-HSA-170660	Prolactin signaling pathway	5	4.07e-06	0.000191
SMP00539	acyl-CoA hydrolysis	8	4.55e-06	0.000209
R-HSA-379716	Cytosolic tRNA aminoacylation	10	5.16e-06	0.000229
SMP00536	Mitochondrial tRNA aminoacylation	10	5.16e-06	0.000229
R-HSA-379716	tRNA Aminoacylation	10	5.16e-06	0.000229
SMP00645	Arginine Proline metabolism	10	6.81e-06	0.000231
SMP00679	Doxycycline Action Pathway	6	7.06e-06	0.000231
SMP00679	Josamycin Action Pathway	6	7.06e-06	0.000231
SMP00679	Methacycline Action Pathway	6	7.06e-06	0.000231
SMP00679	Rolitetracycline Action Pathway	6	7.06e-06	0.000231
SMP00679	Streptomycin Action Pathway	6	7.06e-06	0.000231
SMP00679	Spectinomycin Action Pathway	6	7.06e-06	0.000231
SMP00679	Kanamycin Action Pathway	6	7.06e-06	0.000231
SMP00679	Gentamicin Action Pathway	6	7.06e-06	0.000231
SMP00679	Netilmicin Action Pathway	6	7.06e-06	0.000231
SMP00679	Neomycin Action Pathway	6	7.06e-06	0.000231
SMP00679	Roxithromycin Action Pathway	6	7.06e-06	0.000231
SMP00679	Erythromycin Action Pathway	6	7.06e-06	0.000231
SMP00679	Amikacin Action Pathway	6	7.06e-06	0.000231
SMP00679	Telithromycin Action Pathway	6	7.06e-06	0.000231
SMP00679	Tobramycin Action Pathway	6	7.06e-06	0.000231
SMP00679	Tigecycline Action Pathway	6	7.06e-06	0.000231
SMP00679	Arbekacin Action Pathway	6	7.06e-06	0.000231
SMP00679	Paromomycin Action Pathway	6	7.06e-06	0.000231
SMP00679	Demeclocycline Action Pathway	6	7.06e-06	0.000231
SMP00679	Oxytetracycline Action Pathway	6	7.06e-06	0.000231
SMP00679	Minocycline Action Pathway	6	7.06e-06	0.000231
SMP00679	Lymecycline Action Pathway	6	7.06e-06	0.000231
SMP00679	Tetracycline Action Pathway	6	7.06e-06	0.000231
SMP00679	Clomocycline Action Pathway	6	7.06e-06	0.000231
SMP00679	Lincomycin Action Pathway	6	7.06e-06	0.000231
SMP00679	Chloramphenicol Action Pathway	6	7.06e-06	0.000231
SMP00679	Troleandomycin Action Pathway	6	7.06e-06	0.000231
SMP00679	Clarithromycin Action Pathway	6	7.06e-06	0.000231
SMP00679	Clindamycin Action Pathway	6	7.06e-06	0.000231
SMP00679	Azithromycin Action Pathway	6	7.06e-06	0.000231
SMP00549	3-Phosphoglycerate dehydrogenase deficiency	9	8.14e-06	0.00025
SMP00223	Non Ketotic Hyperglycinemia	9	8.14e-06	0.00025
SMP00607	Glycine and Serine Metabolism	9	8.14e-06	0.00025
SMP00718	Dimethylglycine Dehydrogenase Deficiency	9	8.14e-06	0.00025
SMP00485	Hyperglycinemia non-ketotic	9	8.14e-06	0.00025
SMP00718	Dimethylglycine Dehydrogenase Deficiency	9	8.14e-06	0.00025
SMP00493	Sarcosinemia	9	8.14e-06	0.00025
SMP00718	Dihydropyrimidine Dehydrogenase Deficiency (DHPD)	9	8.14e-06	0.00025
SMP00487	Pentose phosphate cycle	7	9.4e-06	0.000286
SMP00035	Fatty Acid Biosynthesis	7	1.18e-05	0.000353
SMP00679	Polyol Pathway	4	1.33e-05	0.000395
SMP00131	Taste transduction	7	1.46e-05	0.000432
R-HSA-1237044	One carbon donor	6	1.73e-05	0.000506
SMP00640	Tryptophan catabolism	7	1.8e-05	0.000521
SMP00581	Gluconeogenesis	7	1.8e-05	0.000521
SMP00068	Arginine and proline metabolism	10	1.88e-05	0.000539
R-HSA-425381	Organic anion transporters	5	2.43e-05	0.000693
SMP00129	malate-aspartate shuttle	4	2.6e-05	0.000736
R-HSA-425397	Transport of vitamins nucleosides and related molecules	9	2.9e-05	0.000815
map00520	Purine nucleotides nucleosides metabolism	10	2.97e-05	0.000829
R-HSA-389661	Glyoxylate metabolism and glycine degradation	7	3.24e-05	0.00089
R-HSA-264642	Neurotransmitter Release Cycle	7	3.24e-05	0.00089
R-HSA-5357769	Glucagon signaling pathway	6	3.7e-05	0.00101
R-HSA-196757	Metabolism of lipids and lipoproteins	29	3.97e-05	0.00108
R-HSA-6788656	Histidine lysine phenylalanine tyrosine proline and tryptophan catabolism	10	4.12e-05	0.00111
SMP00468	Lysine degradation	8	4.21e-05	0.00113
SMP00640	Glycine Metabolism	4	4.59e-05	0.00122
SMP00575	Pyruvate Carboxylase Deficiency	5	4.81e-05	0.00123
SMP00558	Primary Hyperoxaluria Type I	5	4.81e-05	0.00123
SMP00546	Lactic Acidemia	5	4.81e-05	0.00123
SMP00640	Alanine Metabolism	5	4.81e-05	0.00123
WP2453	TCA Cycle and Deficiency of Pyruvate Dehydrogenase complex (PDHc)	5	4.81e-05	0.00123
SMP00353	Biogenic Amine Synthesis	5	4.81e-05	0.00123
SMP20986	aspartate biosynthesis	3	6.35e-05	0.00157
SMP00035	glycine biosynthesis	3	6.35e-05	0.00157
WP2868	TCA Cycle Nutrient Utilization and Invasiveness of Ovarian Cancer	3	6.35e-05	0.00157
WP1817	Fatty acid triacylglycerol and ketone body metabolism	12	6.38e-05	0.00157
SMP00020	Nicotinate and nicotinamide metabolism	8	6.39e-05	0.00157
map00040	Pentose and glucuronate interconversions	8	6.39e-05	0.00157
R-HSA-189085	Metabolism of carbohydrates	13	6.49e-05	0.00159
SMP00064	asparagine degradation	4	7.51e-05	0.00182
WP1817	Fatty acid triacylglycerol and ketone body metabolism	12	8.07e-05	0.00195
R-HSA-389661	Metabolism of polyamines	8	8.31e-05	0.002
R-HSA-189085	Metabolism of carbohydrates	10	9.15e-05	0.00218
R-HSA-2426168	Gene Expression	13	9.25e-05	0.0022
R-HSA-71403	Citrate cycle (TCA cycle)	5	0.000113	0.00268
SMP00035	asparagine biosynthesis	4	0.000116	0.00271
SMP00607	Galactose metabolism	7	0.00012	0.00278
SMP00640	Purine metabolism	10	0.000121	0.00278
R-HSA-425397	Transport of vitamins nucleosides and related molecules	8	0.000121	0.00278
R-HSA-202424	GPCR downstream signaling	11	0.000134	0.00307
R-HSA-2142753	Branched-chain amino acid catabolism	7	0.000139	0.00317
R-HSA-180689	Insulin resistance	5	0.000146	0.0033
SMP00068	Cysteine and methionine metabolism	8	0.000153	0.00342
SMP00035	Triglyceride Biosynthesis	8	0.000153	0.00342
SMP00127	Glucose Alanine cycle	3	0.000156	0.00347
R-HSA-2142753	Branched-chain amino acid catabolism	7	0.00016	0.00352
SMP00640	Glucose metabolism	7	0.00016	0.00352
SMP00581	Glycogenosis Type IC	6	0.000183	0.00379
SMP00581	Gluconeogenesis	6	0.000183	0.00379
SMP00192	Hypoacetylaspartia	6	0.000183	0.00379
SMP00581	Glycogenosis Type IA. Von gierke disease	6	0.000183	0.00379
SMP00374	Glycogen Storage Disease Type 1A (GSD1A) or Von Gierke Disease	6	0.000183	0.00379
SMP00640	Aspartate Metabolism	6	0.000183	0.00379
SMP00519	Triosephosphate isomerase	6	0.000183	0.00379
SMP00562	Fructose-1 6-diphosphatase deficiency	6	0.000183	0.00379
SMP00560	Phosphoenolpyruvate carboxykinase deficiency 1 (PEPCK1)	6	0.000183	0.00379
SMP00581	Glycogenosis Type IB	6	0.000183	0.00379
SMP00319	Canavan Disease	6	0.000183	0.00379
SMP00466	Transfer of Acetyl Groups into Mitochondria	5	0.000185	0.0038
R-HSA-400508	Incretin synthesis secretion and inactivation	5	0.000185	0.0038
SMP00136	2-Hydroxyglutric Aciduria (D And L Form)	7	0.000209	0.00417
SMP00493	Homocarnosinosis	7	0.000209	0.00417
SMP00339	Hyperinsulinism-Hyperammonemia Syndrome	7	0.000209	0.00417
SMP00521	Succinic semialdehyde dehydrogenase deficiency	7	0.000209	0.00417
SMP00567	4-Hydroxybutyric Aciduria/Succinic Semialdehyde Dehydrogenase Deficiency	7	0.000209	0.00417
SMP00629	Glutamate Metabolism	7	0.000209	0.00417
SMP00487	Urea cycle	5	0.000231	0.00455
SMP00445	Valine leucine and isoleucine biosynthesis	5	0.000231	0.00455
SMP00353	Arginine biosynthesis	5	0.000231	0.00455
SMP00035	Fatty acid biosynthesis	7	0.000238	0.00466
SMP00572	Fanconi-bickel syndrome	5	0.000286	0.00549
SMP00552	Glycolysis	5	0.000286	0.00549
SMP00581	Glycogenosis Type VII. Tarui disease	5	0.000286	0.00549
WP3940	One carbon metabolism and related pathways	6	0.000297	0.00566
WP15	Selenium Micronutrient Network	10	0.000328	0.00622
SMP00640	Lysine metabolism	7	0.000345	0.00652
SMP00640	One Carbon Metabolism	5	0.000351	0.0066
SMP00645	Phenylalanine metabolism	8	0.000437	0.00817
R-HSA-2978092	The oncogenic action of 2-hydroxyglutarate	6	0.00046	0.00857
SMP00027	Pantothenate and CoA biosynthesis	5	0.00061	0.0112
R-HSA-6794362	Protein-protein interactions at synapses	2	0.000644	0.0116
R-HSA-202733	SALM protein interactions at the synapse	2	0.000644	0.0116
R-HSA-202733	SALM protein interactions at the synapses	2	0.000644	0.0116
SMP00462	Pentose Phosphate Pathway	5	0.000722	0.0127
SMP00009	Ammonia Recycling	5	0.000722	0.0127
SMP00521	Glucose-6-phosphate dehydrogenase deficiency	5	0.000722	0.0127
SMP00562	Ribose-5-phosphate isomerase deficiency	5	0.000722	0.0127
SMP00575	Transaldolase deficiency	5	0.000722	0.0127
SMP00487	urea cycle	4	0.00074	0.013
R-HSA-389661	Metabolism of polyamines	7	0.000746	0.013
SMP00353	creatine biosynthesis	3	0.000824	0.0143
R-HSA-83936	Transport of nucleosides and free purine and pyrimidine bases across the plasma membrane	4	0.000933	0.0162

## Sheet: MEPA
Pathway id	Pathway name	# metabolites	p-value	p-value_adj
map04974	Protein digestion and absorption	22	3.15e-20	0.63
map00970	Aminoacyl-tRNA biosynthesis	20	3.53e-16	1
map02010	ABC transporters	19	1.68e-12	1
map00250	Alanine, aspartate and glutamate metabolism	8	5.14e-12	1
map00260	Glycine, serine and threonine metabolism	16	7.39e-12	1
SMP00059	Urea Cycle	11	1.1e-11	1
SMP00189	Hartnup Disorder	8	2.51e-11	1
SMP00055	Alanine Metabolism	6	3e-11	1
SMP00020	Arginine and Proline Metabolism	11	1.31e-10	1
SMP00009	Ammonia Recycling	6	1.83e-10	1
SMP00129	Malate-Aspartate Shuttle	5	2.74e-10	1
map00630	Glyoxylate and dicarboxylate metabolism	8	3.27e-09	1
map04964	Proximal tubule bicarbonate reclamation	5	2.92e-08	1
SMP00128	Gluconeogenesis	5	1.55e-07	1
map00910	Nitrogen metabolism	4	2.69e-07	1
map00020	Citrate cycle (TCA cycle)	5	3.98e-07	1
SMP00057	Citric Acid Cycle	5	6.69e-07	1
map00330	Arginine and proline metabolism	15	7.97e-07	1
SMP00015	Glutathione Metabolism	3	8.47e-07	1
SMP00192	Hypoacetylaspartia	4	1.77e-06	1
SMP00060	Pyruvate Metabolism	5	2.19e-06	1
SMP00196	Leigh Syndrome	5	2.19e-06	1
SMP00033	Methionine Metabolism	7	2.99e-06	1
SMP00013	Cysteine Metabolism	3	7.6e-06	1
SMP00072	Glutamate Metabolism	4	8.68e-06	1
map00270	Cysteine and methionine metabolism	10	1.28e-05	1
map00770	Pantothenate and CoA biosynthesis	7	1.56e-05	1
SMP00001	Citrullinemia Type I	4	2.31e-05	1
map00471	D-Glutamine and D-glutamate metabolism	3	2.43e-05	1
R-HSA-70268	Pyruvate metabolism	5	2.57e-05	1
SMP00127	Glucose-Alanine Cycle	3	2.94e-05	1
SMP00456	Fatty Acid Biosynthesis	5	3.52e-05	1
SMP00067	Aspartate Metabolism	5	3.68e-05	1
map00290	Valine, leucine and isoleucine biosynthesis	6	3.79e-05	1
SMP00350	Pyruvate Carboxylase Deficiency	3	3.8e-05	1
SMP00205	Ornithine Transcarbamylase Deficiency (OTC Deficiency)	4	5.25e-05	1
WP100	Glutathione metabolism	3	5.79e-05	1
SMP00465	Carnitine Synthesis	4	6.16e-05	1
SMP00466	Transfer of Acetyl Groups into Mitochondria	3	0.000105	1
map00040	Pentose and glucuronate interconversions	9	0.00014	1
map00430	Taurine and hypotaurine metabolism	3	0.000148	1
map00650	Butanoate metabolism	6	0.000177	1
SMP00007	Beta-Alanine Metabolism	4	0.000417	1
map00760	Nicotinate and nicotinamide metabolism	7	0.000456	1
map00300	Lysine biosynthesis	3	0.000514	1
map05200	Pathways in cancer	4	0.000524	1
SMP00136	2-Hydroxyglutric Aciduria (D And L Form)	3	0.000547	1
map00010	Glycolysis / Gluconeogenesis	3	0.000793	1
WP4224	Purine metabolism	8	0.00103	1
map00340	Histidine metabolism	3	0.00132	1
map00730	Thiamine metabolism	5	0.00159	1
map00472	D-Arginine and D-ornithine metabolism	3	0.00175	1
map00061	Fatty acid biosynthesis	7	0.00223	1
map00310	Lysine degradation	6	0.0025	1
SMP00050	Purine Metabolism	5	0.0027	1
SMP00037	Lysine Degradation	3	0.00364	1
map04122	Sulfur relay system	3	0.00383	1
map04976	Bile secretion	5	0.00387	1
SMP00052	Beta Oxidation of Very Long Chain Fatty Acids	3	0.00509	1
map00640	Propanoate metabolism	5	0.00543	1
map00360	Phenylalanine metabolism	5	0.00554	1
SMP00034	Sphingolipid Metabolism	3	0.00694	1
SMP00039	Glycerolipid Metabolism	3	0.00947	1
SMP00025	Phospholipid Biosynthesis	3	0.00947	1
map00400	Phenylalanine, tyrosine and tryptophan biosynthesis	4	0.0141	1
map00460	Cyanoamino acid metabolism	5	0.0147	1
map00280	Valine, leucine and isoleucine degradation	4	0.0157	1
map00410	beta-Alanine metabolism	4	0.0166	1
map00920	Sulfur metabolism	3	0.0178	1
SMP00063	Tryptophan Metabolism	4	0.0203	1
SMP00032	Valine, Leucine and Isoleucine Degradation	4	0.0263	1
R-HSA-428157	Sphingolipid metabolism	3	0.0289	1
map00500	Starch and sucrose metabolism	4	0.033	1
SMP00130	Steroidogenesis	3	0.037	1
map00052	Galactose metabolism	4	0.043	1
map00750	Vitamin B6 metabolism	3	0.0453	1
R-HSA-1483249	Inositol phosphate metabolism	4	0.0534	1
map01040	Biosynthesis of unsaturated fatty acids	3	0.061	1
map00564	Glycerophospholipid metabolism	4	0.0614	1
map00051	Fructose and mannose metabolism	4	0.0824	1
WP4022	Pyrimidine metabolism	3	0.0861	1
map00860	Porphyrin and chlorophyll metabolism	4	0.0894	1
map00561	Glycerolipid metabolism	3	0.091	1
map00053	Ascorbate and aldarate metabolism	4	0.0929	1
map04080	Neuroactive ligand-receptor interaction	4	0.0999	1
SMP00046	Pyrimidine Metabolism	3	0.102	1
map00350	Tyrosine metabolism	5	0.117	1
SMP00035	Bile Acid Biosynthesis	3	0.169	1
map00140	Steroid hormone biosynthesis	4	0.197	1
WP465	Tryptophan metabolism	4	0.325	1
map00520	Amino sugar and nucleotide sugar metabolism	3	0.63	1

## Sheet: METPA
pathway id	Pathway name	# metabolites	p-value	p-value_adj
map00970	Aminoacyl-tRNA biosynthesis	20	5.8e-09	2.51e-07
map00260	Glycine, serine and threonine metabolism	16	6.28e-09	2.51e-07
map00250	Alanine, aspartate and glutamate metabolism	10	4.69e-07	1.25e-05
map00330	Arginine and proline metabolism	15	3.64e-05	0.00072722
map00910	Nitrogen metabolism	10	6.88e-05	0.0011004
map00630	Glyoxylate and dicarboxylate metabolism	11	0.00013452	0.0017935
map00770	Pantothenate and CoA biosynthesis	7	0.00083097	0.0076192
map00290	Valine, leucine and isoleucine biosynthesis	7	0.00083097	0.0076192
map00020	Citrate cycle (TCA cycle)	6	0.00085716	0.0076192
map00270	Cysteine and methionine metabolism	10	0.0015742	0.012593
R-HSA-70268	Pyruvate metabolism	6	0.010947	0.079616
map00040	Pentose and glucuronate interconversions	8	0.013023	0.082036
map00460	Cyanoamino acid metabolism	4	0.013331	0.082036
map00360	Phenylalanine metabolism	7	0.016939	0.096796
WP100	Glutathione metabolism	6	0.024723	0.12326
map00471	D-Glutamine and D-glutamate metabolism	3	0.025162	0.12326
map00061	Fatty acid biosynthesis	7	0.026193	0.12326
map00430	Taurine and hypotaurine metabolism	4	0.029386	0.13061
map00650	Butanoate metabolism	6	0.031126	0.13106
map00300	Lysine biosynthesis	5	0.040925	0.1637
map00760	Nicotinate and nicotinamide metabolism	6	0.04697	0.17893
map00730	Thiamine metabolism	4	0.053459	0.1944
map00640	Propanoate metabolism	5	0.057095	0.19859
map00310	Lysine degradation	6	0.06164	0.20547
map00400	Phenylalanine, tyrosine and tryptophan biosynthesis	4	0.076829	0.24585
map00472	D-Arginine and D-ornithine metabolism	2	0.080409	0.24741
map00410	beta-Alanine metabolism	4	0.085593	0.25208
map00280	Valine, leucine and isoleucine degradation	5	0.091112	0.25208
map00920	Sulfur metabolism	3	0.091378	0.25208
map00500	Starch and sucrose metabolism	5	0.18314	0.4633
R-HSA-428157	Sphingolipid metabolism	3	0.19057	0.4633
WP4224	Purine metabolism	8	0.19111	0.4633
map00564	Glycerophospholipid metabolism	4	0.20866	0.47693
R-HSA-1483249	Inositol phosphate metabolism	4	0.20866	0.47693
map00052	Galactose metabolism	4	0.23499	0.5222
map00340	Histidine metabolism	4	0.27584	0.59642
map00053	Ascorbate and aldarate metabolism	4	0.28973	0.60996
map00750	Vitamin B6 metabolism	3	0.30653	0.6113
map00561	Glycerolipid metabolism	3	0.30653	0.6113
map00072	Synthesis and degradation of ketone bodies	1	0.31329	0.6113
map00051	Fructose and mannose metabolism	4	0.33189	0.63217
map00680	Methane metabolism	3	0.34064	0.63374
map00565	Ether lipid metabolism	2	0.4113	0.74781
map00350	Tyrosine metabolism	5	0.49389	0.84926
map00780	Biotin metabolism	1	0.49832	0.84926
WP4022	Pyrimidine metabolism	4	0.49894	0.84926
R-HSA-71336	Pentose phosphate pathway	2	0.58769	0.97949
map00900	Terpenoid backbone biosynthesis	2	0.60473	0.98732
WP465	Tryptophan metabolism	4	0.71755	1
map00232	Caffeine metabolism	1	0.73279	1
map00740	Riboflavin metabolism	1	0.73279	1
R-HSA-2408522	Selenoamino acid metabolism	1	0.74914	1
map00120	Primary bile acid biosynthesis	2	0.78984	1
R-HSA-8978868	Fatty acid metabolism	2	0.81793	1
map00140	Steroid hormone biosynthesis	4	0.86296	1
map00860	Porphyrin and chlorophyll metabolism	4	0.88738	1
map00130	Ubiquinone and other terpenoid-quinone biosynthesis	1	0.89666	1
map00520	Amino sugar and nucleotide sugar metabolism	3	0.91212	1
map00790	Folate biosynthesis	1	0.92945	1
R-HSA-2142753	Arachidonic acid metabolism	1	0.98038	1
